# Supplementary material for: Linking Gene Expression and Functional Network Data in Human Heart Failure
Source: PLoS One. 2007 Dec 19;2(12):e1347. doi: 10.1371/journal.pone.0001347 (PMC2147076; doi:10.1371/journal.pone.0001347)
Supplement: Annex S1 — Network proteins and corresponding number of interacting partners encoded by significantly differentiated genes (0.17 MB XLS) [file pone.0001347.s001.xls]

## Sheet: Sheet1
Interactions =>DE	No
JUN	8
SAT	2
A2M	1
AASDHPPT	1
AATF	1
ABCA1	2
ABCB7	1
ABCC2	1
ABCC8	1
ABCC9	1
ABI1	2
ABI2	2
ABI3	1
ABL1	11
ABL2	3
ABLIM1	2
ACAA2	1
ACHE	2
ACOX1	1
ACP1	1
ACSL6	1
ACTA1	3
ACTB	6
ACTC	5
ACTG1	2
ACTL6A	1
ACTL6B	1
ACTN2	2
ACTN4	1
ACTR1A	2
ACTR3	1
ACTR8	1
ACVR1	6
ACVR1B	3
ACVR2B	2
ACVRL1	1
ADAM15	1
ADAM19	1
ADAM9	1
ADAMTSL4	2
ADAR	2
ADCY2	1
ADCY5	1
ADCY6	2
ADD1	1
ADIPOQ	1
ADORA1	1
ADRA2A	2
ADRA2B	1
ADRA2C	1
ADRB1	1
ADRB2	2
ADRB3	1
AEBP2	1
AES	1
AFF4	1
AGC1	1
AGTPBP1	1
AGTR1	2
AHR	4
AHSG	1
AIP	2
AKAP13	2
AKAP9	1
AKR1C3	1
AKT1	5
ALAS1	1
ALAS2	1
ALB	1
ALDH5A1	1
ALDOA	2
ALDOB	2
ALK	1
ALOX5	1
ALPL	1
ALS2CL	1
ALS2CR2	1
AMBN	1
AMFR	1
AMN	1
AMOTL2	2
ANGPTL3	1
ANKRD11	1
ANP32A	1
ANTXR1	1
ANXA2	1
ANXA6	1
AOF2	1
AP1B1	1
AP1G1	1
AP1M1	4
AP1S1	1
AP2B1	1
AP2M1	3
AP3S1	1
AP3S2	1
AP4M1	1
APAF1	2
APBA1	3
APBA2	1
APBA3	1
APBB1	3
APBB1IP	1
APBB2	2
APBB3	2
APC	2
APEX2	1
APLP1	1
APLP2	1
APOB	2
APOE	1
APP	2
APPBP1	2
APPBP2	1
AR	13
ARAF	2
ARCN1	1
ARD1A	1
ARF1	5
ARF3	1
ARF6	1
ARHGAP1	4
ARHGAP26	1
ARHGAP8	1
ARHGEF11	1
ARHGEF12	1
ARHGEF7	2
ARID1B	1
ARID3A	1
ARIH2	2
ARL1	1
ARL15	1
ARL3	2
ARL4D	1
ARL6	1
ARL6IP	1
ARNT	1
ARPC1B	1
ARPC4	1
ARPC5	1
ARRB1	2
ARRB2	2
ARSA	1
ARVCF	1
ASCC2	3
ASCL1	2
ASF1A	2
ASF1B	1
ATF2	2
ATF4	2
ATF7IP	2
ATM	1
ATN1	4
ATP5C1	2
ATP6V0E	1
ATP6V1A	1
ATP6V1E1	2
ATP6V1G1	1
ATP6V1G2	1
ATP6V1H	1
ATP7B	1
ATPAF2	1
ATXN1	9
ATXN2	2
ATXN3	2
ATXN7L2	1
AUP1	1
AVEN	1
AVPR2	1
AXIN1	2
AXL	1
AZGP1	1
BACE1	3
BACE2	1
BAD	3
BAG1	5
BAG2	1
BAG3	3
BAHD1	1
BAK1	2
BANP	1
BARD1	1
BAT2	1
BAT3	2
BAT5	3
BAX	3
BAZ1A	1
BAZ1B	2
BAZ2A	1
BBC3	1
BBS4	1
BCAP31	6
BCAR1	3
BCAS1	1
BCAT1	1
BCL10	1
BCL2	9
BCL2L1	5
BCL2L10	1
BCL2L11	2
BCL2L12	1
BCL2L14	1
BCL3	1
BCL6	3
BCLAF1	2
BCR	3
BDKRB2	1
BECN1	2
BGLAP	1
BGN	1
BHLHB2	1
BICD2	1
BID	1
BIK	1
BIN1	3
BIRC2	3
BIRC3	2
BIRC4	2
BLK	1
BLMH	1
BLNK	2
BMF	1
BMI1	1
BMP2	1
BMP4	2
BMP6	2
BMP7	2
BMPR1A	3
BMPR1B	6
BMPR2	2
BMX	1
BNIP1	1
BNIP3	1
BNIP3L	2
BNIPL	1
BOC	1
BRAF	4
BRCA1	9
BRD3	1
BRD4	1
BRD7	2
BRMS1	2
BRMS1L	2
BSG	2
BTBD2	3
BTK	3
BTLA	1
BTRC	3
BUB1	1
C10orf62	1
C11orf30	1
C14orf1	2
C16orf48	2
C1orf103	3
C1orf124	1
C1orf149	1
C1orf65	1
C1orf94	1
C1QBP	2
C20orf158	1
C20orf195	1
C20orf20	1
C20orf4	1
C21orf77	1
C3	1
C4B	1
C4BPA	2
C4BPB	1
C6orf165	1
C6orf25	1
C6orf55	1
CA2	1
CABLES1	1
CABLES2	1
CACNB1	1
CACNB3	1
CACYBP	1
CAD	1
CALCOCO1	1
CALCR	1
CALM1	4
CALM2	4
CALM3	3
CALR	5
CAMK2A	1
CAND1	2
CANX	1
CAP1	1
CAPN1	6
CAPN3	1
CAPNS1	1
CAPZA3	1
CARM1	1
CASC3	1
CASK	1
CASP1	3
CASP10	2
CASP2	2
CASP3	16
CASP4	2
CASP6	5
CASP7	7
CASP8	6
CASP8AP2	1
CASP9	6
CAT	1
CAV1	8
CAV3	3
CBFA2T3	1
CBL	8
CBLB	3
CBLC	1
CBS	1
CBX1	2
CBX5	2
CCDC33	2
CCDC53	2
CCL18	1
CCL4	1
CCNA2	1
CCND1	3
CCND3	2
CCNE1	2
CCNH	1
CCNT1	1
CCS	1
CCT3	2
CCT5	1
CD151	1
CD19	2
CD1D	1
CD2AP	1
CD2BP2	1
CD33	1
CD34	1
CD3D	1
CD3E	1
CD4	1
CD40	2
CD44	1
CD47	2
CD5	1
CD63	1
CD80	1
CD81	3
CD82	2
CD86	1
CD9	3
CD99	2
CDC2	7
CDC25A	3
CDC25B	2
CDC2L1	1
CDC2L6	1
CDC34	3
CDC37	1
CDC40	1
CDC42	8
CDC5L	1
CDC6	1
CDCA3	3
CDH1	1
CDH11	1
CDH15	1
CDH2	1
CDH4	1
CDH5	2
CDK2	3
CDK4	3
CDK5	4
CDK6	1
CDK7	3
CDK9	5
CDKN1B	5
CDKN2A	2
CDKN2C	1
CDON	1
CDX2	2
CEACAM1	3
CEBPA	2
CEBPB	3
CEBPE	1
CELSR3	2
CENPE	1
CENTB1	1
CENTD2	1
CEP55	2
CEP70	1
CEP72	1
CEP76	1
CES1	1
CETN3	1
CFLAR	3
CFTR	1
CHAF1B	1
CHD3	7
CHD6	1
CHEK1	4
CHML	1
CHMP1B	1
CHMP2B	1
CHMP4B	1
CHRAC1	1
CHRM1	1
CHRM2	1
CHRNA7	1
CHUK	3
CIAPIN1	1
CIB1	1
CIC	1
CIITA	1
CISH	1
CITED1	1
CKMT1B	1
CKMT2	1
CKS2	1
CLASP2	1
CLCN5	1
CLEC11A	1
CLNS1A	1
CLPB	1
CLPX	1
CLSTN1	1
CLTA	1
CLTC	2
CLU	1
CMA1	1
CMTM3	1
CNKSR1	1
CNR1	1
CNTNAP2	1
COIL	4
COL17A1	2
COL1A1	1
COL1A2	3
COL25A1	1
COL4A1	1
COL4A2	1
COL4A3	2
COL4A5	1
COL4A6	1
COL6A1	1
COL8A1	1
COL8A2	1
COMMD1	1
COPA	1
COPB1	2
COPB2	1
COPE	1
COPG	1
COPG2	2
COPS2	2
COPS3	4
COPS4	3
COPS5	3
COPS6	5
COPS7A	4
COPS8	2
COPZ1	1
COPZ2	2
CORO2A	1
COX17	2
COX4I2	1
COX5B	1
CPE	1
CPS1	1
CPSF1	1
CPSF6	2
CR2	2
CREB3	1
CREBBP	11
CRELD1	1
CRHR1	1
CRK	10
CRKL	8
CRMP1	3
CRSP2	1
CRSP3	1
CRSP6	1
CRSP8	1
CRY1	1
CRYAA	2
CRYAB	2
CS	1
CSF2	1
CSF2RA	1
CSF2RB	2
CSF3R	1
CSK	3
CSNK1A1	3
CSNK1G2	1
CSNK2A1	6
CSNK2A2	4
CSNK2B	5
CSPG2	1
CSPG4	1
CSPG6	1
CSRP2	2
CSTA	1
CSTB	1
CSTF2	1
CTBP1	4
CTBP2	1
CTDP1	1
CTGF	1
CTLA4	2
CTNNA1	1
CTNNAL1	1
CTNNB1	5
CTNNBL1	1
CTNND2	2
CTSD	1
CTSL	1
CUGBP1	1
CUGBP2	1
CUL1	2
CUL5	3
CUL7	1
CXCR4	2
CXXC5	1
CYB5A	1
CYB5R1	1
CYB5R3	1
CYC1	1
CYCS	4
CYFIP1	1
CYFIP2	2
CYLD	1
CYLN2	1
CYR61	1
DAB1	4
DAG1	1
DAP3	2
DAPK1	1
DAPP1	1
DARC	2
DARS	1
DAXX	3
DAZ1	1
DAZAP2	4
DAZL	1
DBNL	1
DCLRE1A	1
DCN	1
DCP1A	1
DCTN1	3
DCTN2	1
DCUN1D1	2
DDB1	1
DDEF1	1
DDEF2	1
DDR1	1
DDX17	1
DDX21	1
DDX3X	1
DDX48	1
DDX5	1
DEDD	1
DEDD2	1
DERL1	1
DES	2
DHX9	2
DIABLO	1
DISC1	3
DLAT	1
DLEU1	2
DLG1	1
DLG2	1
DLG3	1
DLG4	3
DLG7	1
DLGAP1	2
DLGAP2	2
DLGAP4	1
DLST	1
DLX2	1
DLX5	1
DMAP1	1
DMD	1
DMPK	1
DNAJA1	1
DNAJA3	2
DNAJB1	1
DNM1	1
DNM2	1
DNM3	1
DNMT1	1
DNMT2	2
DNMT3A	1
DNMT3B	1
DNTT	1
DOCK1	1
DOCK10	1
DOCK2	1
DOCK8	1
DOK1	4
DOK2	1
DOK3	1
DOK4	1
DOK5	1
DPEP1	1
DPM2	1
DPM3	1
DPPA2	1
DPYSL2	1
DRAP1	1
DRD1	1
DRD5	1
DSC1	2
DSC2	1
DSCR1L2	1
DSG1	2
DSG2	2
DSP	1
DTNA	1
DTNB	1
DUSP1	2
DUSP16	1
DUSP2	1
DUSP3	1
DUSP4	1
DUSP5	1
DUSP6	1
DUSP7	1
DUSP9	1
DUT	1
DVL1	1
DVL2	3
DVL3	1
DYNC1H1	1
DYNC1I1	2
DYNLL1	7
DYNLL2	1
DYNLT1	1
DYRK1A	1
DYRK1B	1
DYRK2	1
E2F1	2
E2F5	1
EBI3	1
EDAR	1
EDD1	1
EDEM1	1
EDG6	1
EDG8	1
EDIL3	1
EEA1	1
EEF1A1	6
EEF1D	2
EEF1G	4
EEF2K	1
EFCBP2	3
EFEMP1	1
EFEMP2	2
EGF	2
EGFR	7
EHHADH	1
EHMT2	2
EIF2AK2	4
EIF2AK3	1
EIF2B2	1
EIF2S1	2
EIF2S2	2
EIF2S3	1
EIF3S1	1
EIF3S10	3
EIF3S12	2
EIF3S2	1
EIF3S3	1
EIF3S4	1
EIF3S5	1
EIF3S6	4
EIF3S7	2
EIF3S8	1
EIF3S9	2
EIF4A1	1
EIF4A2	1
EIF4B	1
EIF4E	2
EIF4EBP1	1
EIF4G1	1
EIF4G2	2
EIF5	2
EIF5A	1
ELAVL1	3
ELF4	1
ELK1	1
ELK3	1
ELL	1
ELN	1
EMD	2
ENAM	2
ENPP1	1
EP300	14
EPB41	4
EPB41L1	2
EPB41L2	1
EPB41L3	1
EPHA2	1
EPHB1	1
EPHB2	3
EPHB6	1
EPN1	1
EPN2	1
EPN3	1
EPOR	6
EPRS	1
EPS15	4
EPS8	2
ERBB2	1
ERBB2IP	1
ERBB3	1
ERBB4	1
ERCC3	1
ERCC6	1
ERF	2
ERH	1
ERN1	1
ESR1	16
ESR2	4
ESRRA	1
ESRRB	1
ETF1	1
ETFA	1
ETS1	1
ETS2	1
ETV5	1
ETV6	1
EVL	2
EVPL	1
EWSR1	8
EXOC3	1
EXOC7	1
EXOC8	2
EXOSC10	1
EXOSC2	1
EXOSC4	2
EXOSC5	1
EXOSC6	1
EXOSC7	1
EXOSC8	2
EXOSC9	1
EXT2	1
F10	1
F12	1
F2	3
F2R	2
F5	1
F8	3
FABP1	1
FABP3	1
FABP4	1
FADD	5
FAF1	2
FAM46A	3
FAM46C	1
FANCA	1
FANCD2	1
FAS	3
FASLG	1
FATE1	1
FBF1	1
FBLN1	1
FBLN2	1
FBN1	1
FBN2	2
FBP1	2
FBXL2	1
FBXL3	1
FBXL4	1
FBXL5	1
FBXL8	1
FBXO17	1
FBXO18	2
FBXO2	1
FBXO28	1
FBXO32	1
FBXO4	1
FBXO44	1
FBXO7	1
FBXO9	1
FBXW11	3
FBXW2	2
FBXW4	1
FBXW7	2
FBXW8	1
FCGR1A	1
FCGR2B	1
FDX1	1
FES	1
FEZ1	2
FGF1	1
FGF2	1
FGF4	1
FGF7	2
FGFBP1	1
FGFR1	4
FGFR2	1
FGFR3	1
FGFR4	2
FGR	2
FHL1	1
FHL2	1
FHL3	1
FIBP	1
FIS1	1
FKBP4	2
FKBP8	1
FLNA	3
FLNC	2
FLOT1	2
FLT1	2
FLT3	1
FLT3LG	1
FLT4	1
FMR1	2
FN1	2
FNBP1	1
FOS	1
FOXA1	1
FOXL1	1
FOXO1A	1
FOXP2	1
FOXP4	1
FRAP1	1
FRS2	3
FRS3	3
FRYL	1
FSHR	3
FTH1	3
FTS	1
FUBP1	1
FURIN	1
FUS	2
FXR1	3
FXR2	5
FYB	1
FYN	11
FZD6	1
GAB1	4
GAB2	3
GAB3	1
GABARAPL2	1
GABRB1	1
GABRB2	1
GABRR1	1
GADD45A	3
GADD45B	1
GADD45G	3
GAK	3
GAPDH	3
GARS	1
GATA1	2
GATA2	2
GATA4	1
GCC1	1
GCGR	1
GCH1	1
GCN5L2	1
GDF11	1
GDF5	3
GDF6	2
GDF8	1
GDF9	5
GDI1	1
GDI2	2
GEM	1
GEMIN4	1
GFAP	2
GFER	1
GFI1	1
GFI1B	5
GGA1	2
GGA2	1
GGA3	2
GHR	3
GIPC1	3
GIT1	5
GIT2	1
GJA1	2
GKAP1	1
GLS2	1
GLUD1	2
GLUL	1
GMEB1	1
GMFB	1
GNA12	3
GNA13	3
GNAI1	2
GNAI2	1
GNAO1	1
GNAQ	2
GNB1	3
GNB2	4
GNB2L1	5
GNB5	2
GNG11	1
GNG4	1
GNGT1	1
GNL3	1
GOPC	1
GORASP2	2
GOT2	1
GPC1	1
GPD1	1
GPHN	1
GPRASP2	1
GPS1	5
GPS2	1
GPSM1	1
GPSM2	1
GPX1	1
GRAP	1
GRAP2	5
GRB10	4
GRB14	2
GRB2	19
GRB7	2
GRIA1	1
GRIK2	1
GRIN1	3
GRIN2B	2
GRIN2D	3
GRIN3A	1
GRM5	1
GRM8	1
GSK3A	1
GSK3B	3
GSN	4
GSPT2	1
GSS	1
GSTM2	1
GSTM4	1
GSTP1	1
GTF2B	1
GTF2E2	1
GTF2F1	1
GTF2F2	1
GTF2H1	2
GUSB	1
GYPC	2
GZMB	1
H3F3A	1
HABP4	1
HADH2	1
HADHB	2
HAMP	1
HAND2	1
HAP1	6
HARS	1
HAX1	2
HBG2	1
HBP1	1
HBXIP	2
HCFC1	1
HCK	3
HCLS1	2
HCRT	1
HD	1
HDAC1	14
HDAC2	6
HDAC3	6
HDAC4	7
HDAC5	3
HDAC6	1
HDAC8	1
HDAC9	1
HERC1	1
HERC2	1
HEXIM1	1
HGS	3
HIF1A	2
HIP1R	1
HIPK3	2
HIRA	1
HIRIP3	1
HIST1H1A	1
HIST1H2AE	1
HIST1H2AL	1
HIST1H4A	1
HIST2H2AA3	1
HIST2H2AC	1
HIST2H2BE	4
HIST2H3C	1
HIST2H4A	3
HIST3H3	6
HIST4H4	1
HIVEP3	1
HK1	1
HLA-A	2
HLA-DQA1	1
HMG20A	1
HMG2L1	1
HMGB1	3
HMGB2	1
HMGN1	1
HMOX2	2
HNF4A	1
HNRPA1	2
HNRPA2B1	1
HNRPC	1
HNRPD	3
HNRPK	3
HNRPLL	1
HNRPR	1
HNRPU	2
HNRPUL1	1
HOMER1	2
HOXA10	1
HOXA13	1
HOXA5	1
HOXA9	1
HOXB1	1
HOXB2	1
HOXB8	1
HOXD10	1
HOXD13	1
HOXD4	1
HRAS	3
HRB	1
HRH2	1
HRK	1
HSF1	2
HSF4	1
HSP90AA1	9
HSPA1A	5
HSPA4	1
HSPA5	2
HSPA8	6
HSPA9B	1
HSPB1	2
HSPD1	1
HSPE1	2
HSPG2	2
HSPH1	1
HTATIP	7
HTATIP2	1
HTATSF1	1
HTR2A	1
HTR3A	1
HTR6	1
HTR7	1
HTRA2	3
HUWE1	1
IARS	1
ICAM4	1
ID1	2
ID2	2
ID3	2
ID4	1
IDE	2
IDH3A	1
IDH3G	1
IER3	1
IFNA1	1
IFNA2	1
IFNAR1	3
IFNAR2	1
IFNB1	1
IFNG	1
IFNGR1	2
IFNW1	1
IFT20	1
IGF1R	5
IGF2	1
IGF2R	1
IGFBP3	1
IGHD	1
IGSF1	1
IKBKAP	1
IKBKB	4
IKBKE	2
IKBKG	3
IL12B	1
IL12RB1	1
IL15RA	1
IL1R1	1
IL1RAP	1
IL2RB	2
IL2RG	2
IL3	1
IL4R	1
IL6R	1
IL6ST	2
IL8RA	2
IL8RB	3
ILK	1
IMMT	2
IMPA1	1
INA	1
ING1	3
ING5	1
INHBA	1
INHBB	1
INHBC	1
INPP5D	3
INPPL1	2
INS	1
INSR	7
INSRR	1
INTS10	1
IPO11	2
IQGAP1	2
IQGAP2	1
IQWD1	1
IRAK1	1
IRF4	1
IRF5	1
IRF8	1
IRS1	6
IRS2	4
IRS4	3
ISL1	1
ITCH	1
ITGA1	2
ITGA2	1
ITGA2B	1
ITGA4	1
ITGA6	3
ITGA9	1
ITGB1	5
ITGB3	2
ITGB3BP	1
ITGB4	2
ITGB4BP	1
ITGB5	2
ITGB6	1
ITGB8	1
ITIH4	1
ITM2B	1
ITPK1	2
ITPR1	2
ITPR2	1
ITPR3	1
ITSN1	1
JAK1	8
JAK2	12
JAK3	3
JARID1A	1
JUB	1
JUNB	1
JUND	3
JUP	4
KATNB1	1
KCNA2	1
KCND2	1
KCNH2	1
KCNJ2	1
KCNJ8	1
KCNQ1	1
KCNRG	1
KCTD4	1
KDR	3
KEAP1	1
KHDRBS1	4
KHDRBS2	1
KHDRBS3	2
KIAA0368	1
KIAA0408	1
KIAA1008	1
KIAA1217	1
KIAA1279	1
KIAA1838	1
KIF17	1
KIF2B	1
KIF3B	1
KIF4A	1
KIF5A	2
KIF5B	3
KIF5C	1
KIR2DL5A	1
KIT	5
KITLG	1
KLC2	1
KLC3	2
KLF1	1
KLF11	1
KLF2	1
KLHL12	1
KLHL2	1
KLK2	1
KLRB1	1
KLRC1	1
KNG1	1
KNS2	1
KNTC2	2
KPNA1	2
KPNA2	2
KPNA3	1
KPNB1	4
KRAS	2
KRIT1	2
KRT1	2
KRT14	1
KRT15	4
KRT18	2
KRT19	2
KRT20	4
KRT25C	1
KRT5	3
KRT6A	1
KRT8	3
KRT9	1
KRTAP4-12	5
KSR2	2
KTN1	1
L1CAM	1
LAIR1	1
LALBA	1
LAMA1	1
LAMA4	4
LAPTM5	1
LARP1	1
LAT	3
LCK	11
LCMT1	1
LCP2	3
LCT	1
LDB1	2
LDB2	1
LDHA	2
LDLR	1
LDOC1	1
LEPR	2
LHB	1
LHCGR	2
LHX1	1
LHX2	1
LHX3	1
LIFR	2
LILRB4	1
LIMK1	5
LIMK2	1
LIN7A	1
LIN7B	1
LIN7C	1
LIPE	2
LMNA	3
LMO2	3
LMO3	3
LMO4	2
LMX1A	1
LNPEP	1
LNX1	2
LPA	1
LRP1	3
LRP1B	1
LRP2	1
LRP2BP	1
LRRC7	1
LSM1	1
LSM10	2
LSM2	1
LSM3	1
LSM4	1
LSM5	1
LSM6	1
LSM7	1
LSM8	1
LSP1	1
LTBP1	1
LTBR	1
LYL1	1
LYN	8
LYST	1
LZTS2	1
M6PRBP1	2
MACF1	1
MAD1L1	1
MAD2L1	1
MAD2L1BP	1
MAD2L2	1
MADD	1
MAFA	1
MAFF	3
MAFG	2
MAFK	3
MAGEA1	1
MAGEA11	4
MAGEA4	1
MAGED1	1
MAGI2	1
MAGOH	1
MAL2	1
MALT1	1
MAP1B	3
MAP2K1	2
MAP2K1IP1	1
MAP2K2	3
MAP2K5	1
MAP3K10	2
MAP3K11	1
MAP3K13	1
MAP3K14	2
MAP3K3	3
MAP3K4	2
MAP3K5	4
MAP3K7	2
MAP3K7IP1	1
MAP3K7IP2	1
MAP3K8	2
MAP4K1	2
MAP4K2	1
MAP4K5	3
MAPK1	7
MAPK12	1
MAPK13	1
MAPK14	3
MAPK3	9
MAPK6	1
MAPK7	3
MAPK8	4
MAPK8IP1	1
MAPK8IP3	1
MAPK9	1
MAPKAPK3	1
MAPKAPK5	1
MAPRE3	1
MAPT	6
MARK3	2
MAST2	2
MAT2A	1
MATK	3
MATR3	2
MBD1	1
MBD2	1
MBD3	3
MBIP	1
MBP	4
MBTPS1	1
MCL1	1
MCM7	1
MCRS1	2
MDFI	2
MDH2	2
MDM2	4
ME2	1
MECR	1
MED19	1
MED28	1
MED31	2
MED8	2
MED9	2
MEF2A	2
MEF2C	2
MEF2D	2
MEIS1	1
MEN1	2
MEOX2	2
MERTK	1
MET	2
METAP2	1
MFAP2	1
MFAP5	1
MID1	1
MID2	1
MIF	1
MITF	1
MKNK1	2
MKNK2	1
MLLT1	1
MLLT4	2
MLLT7	1
MMP14	2
MMP2	1
MMP9	2
MNAT1	1
MOAP1	1
MORF4L1	1
MOS	1
MPDZ	1
MPHOSPH6	3
MPL	1
MPP1	1
MPP5	1
MPP6	2
MPZL1	1
MRAS	2
MRFAP1	1
MRPL42	1
MRPS12	1
MS4A2	1
MSC	1
MSH4	1
MSN	1
MST1R	1
MSX1	1
MTA1	3
MTA2	2
MTMR10	1
MTR	1
MUC4	1
MUSK	1
MVP	1
MX1	1
MYB	2
MYBBP1A	1
MYBL2	2
MYBPC3	1
MYC	3
MYH1	1
MYH10	1
MYH9	2
MYO10	1
MYO5A	1
MYO6	1
MYOC	3
MYOD1	3
MYOG	1
MYOZ1	1
MYOZ2	1
MYOZ3	1
MYST2	2
NACA	1
NADK	1
NAP1L4	1
NAPA	1
NBEA	1
NCAM1	1
NCBP1	4
NCK1	4
NCK2	2
NCL	3
NCOA1	6
NCOA2	5
NCOA3	3
NCOA4	2
NCOA6	2
NCOR1	6
NCOR2	5
NCSTN	2
NDE1	1
NDFIP2	1
NDN	1
NDOR1	1
NDUFA5	1
NDUFB9	1
NECAP2	1
NEDD4	3
NEDD4L	1
NEDD8	3
NEDD9	6
NEFH	1
NEFL	1
NEK1	1
NEK2	1
NEK6	1
NEK7	1
NEK9	1
NEUROD1	1
NF1	1
NF2	3
NFATC2	2
NFATC4	1
NFE2	2
NFIC	1
NFIX	1
NFKB1	2
NFKBIA	6
NFKBIB	4
NFKBIE	2
NFYB	2
NGFR	3
NID1	2
NIF3L1	4
NIN	1
NISCH	1
NMD3	1
NME1	2
NME2	1
NMT1	1
NOC2L	1
NOC4L	1
NOL1	1
NOL5A	1
NOL8	1
NONO	2
NOS1	2
NOS3	1
NOTCH1	3
NOTCH3	1
NOVA1	1
NP	1
NPHP1	1
NPM1	1
NR0B1	3
NR0B2	1
NR1D2	1
NR1H3	1
NR2C1	1
NR2C2	3
NR2F1	1
NR2F2	1
NR3C1	17
NR3C2	1
NR4A1	2
NR5A1	4
NRAS	2
NRBF2	1
NRF1	1
NRIP1	3
NRP1	1
NRP2	1
NSD1	1
NSFL1C	1
NT5C2	1
NTRK1	5
NTRK2	3
NTRK3	2
NUCB1	1
NUDT14	1
NUDT18	1
NUFIP1	1
NUFIP2	1
NUMA1	1
NUMB	2
NUMBL	1
NUP153	2
NUP214	2
NUP50	1
NUP62	1
NUP98	1
NXF1	2
NXF3	1
NXT1	1
OAZ1	1
OAZ2	1
OC90	1
OCLN	1
OGDH	1
OGT	1
OIP5	1
OPN1LW	1
OPRK1	1
OPTN	1
ORC1L	1
P2RY2	1
PA2G4	1
PABPC1	8
PABPC4	1
PABPN1	3
PACSIN1	1
PACSIN3	1
PAEP	1
PAFAH1B1	1
PAFAH1B3	5
PAG1	2
PAICS	1
PAK1	5
PAK2	4
PAK3	3
PAK4	1
PAK6	1
PAK7	1
PAM	1
PAPPA	1
PAPSS1	1
PARD3	1
PARK2	1
PARP1	1
PARVA	1
PARVB	1
PAX6	3
PBK	1
PBX1	1
PBX2	3
PC	1
PCAF	4
PCBD1	1
PCBP1	3
PCBP2	2
PCBP4	1
PCCA	1
PCDHA4	2
PCM1	2
PCNA	3
PCNT	1
PCOLN3	1
PCSK7	1
PDCD5	1
PDCD6IP	2
PDE4D	1
PDE6D	1
PDGFA	1
PDGFB	1
PDGFRA	5
PDGFRB	5
PDHA1	1
PDHB	2
PDHX	1
PDIA3	1
PDK1	1
PDK2	2
PDK3	1
PDK4	1
PDLIM1	1
PDLIM5	1
PDLIM7	2
PDPK1	3
PDZRN3	1
PEA15	1
PEBP1	2
PECAM1	2
PEG3	1
PELP1	1
PEX5L	1
PEX7	1
PF4	1
PFDN1	1
PFDN2	2
PFKFB2	1
PFKM	1
PFKP	1
PFN1	1
PFN2	2
PGF	1
PGR	1
PHB	2
PHF21A	1
PHKB	1
PHLDA1	1
PHYHIP	1
PIAS1	1
PIAS2	2
PIAS3	3
PIAS4	3
PIGO	1
PIK3CA	1
PIK3CB	1
PIK3CD	1
PIK3CG	2
PIK3R1	12
PIK3R2	2
PIK3R3	2
PIK4CB	1
PILRA	1
PILRB	1
PIM1	1
PIN1	4
PKD1	2
PKD2	1
PKD2L1	1
PKIA	2
PKIB	2
PKIG	1
PKM2	2
PKN1	4
PKN3	1
PKNOX1	1
PKP1	1
PKP2	2
PKP3	1
PKP4	1
PLAT	2
PLCB1	1
PLCB2	1
PLCE1	1
PLCG1	7
PLCG2	2
PLEKHF1	1
PLEKHF2	1
PLK1	1
PLK3	1
PLP1	2
PLSCR1	6
PLXNA1	1
PLXNA2	1
PLXNB1	1
PLXNB2	1
PMAIP1	1
PMF1	2
PMP22	1
PMPCA	1
PNKP	1
PNN	2
PNRC1	1
PNRC2	1
POLA2	1
POLE2	2
POLH	1
POLI	2
POLR1B	1
POLR2A	2
POLR2C	2
POLR3A	1
POLR3F	1
POM121	1
POU2AF1	1
POU2F1	2
POU2F2	1
POU3F4	1
POU5F1	2
PPAP2B	1
PPARA	3
PPARBP	4
PPARG	4
PPARGC1A	2
PPFIA1	1
PPGB	1
PPIA	2
PPID	3
PPIF	1
PPIL1	1
PPIL4	1
PPM1A	2
PPP1CA	4
PPP1CC	1
PPP1R12A	1
PPP1R15A	2
PPP1R9B	1
PPP2CA	5
PPP2R1A	2
PPP2R5A	1
PPP2R5C	1
PPP3CA	1
PPP3CB	1
PPP4C	1
PPP5C	1
PPP6C	1
PPRC1	1
PQBP1	1
PRDX4	1
PREI3	1
PRKAA1	2
PRKACA	9
PRKAR2A	2
PRKCA	13
PRKCB1	5
PRKCD	8
PRKCE	3
PRKCG	2
PRKCH	1
PRKCQ	2
PRKCSH	1
PRKCZ	5
PRKD1	2
PRKDC	1
PRKG1	2
PRKRA	1
PRLR	2
PRMT1	5
PRMT5	1
PRNP	2
PROC	1
PRPF40A	3
PRPF6	1
PRSS2	1
PRSS3	1
PSEN1	2
PSEN2	4
PSG9	2
PSMC1	1
PSMC3IP	1
PSMC4	1
PSMC5	1
PSMD11	5
PSMD12	1
PSMD2	1
PSMD9	1
PSME2	1
PSME3	1
PSMF1	2
PSTPIP1	1
PTBP1	1
PTEN	3
PTGDR	1
PTGES3	1
PTGIR	1
PTK2	10
PTK2B	5
PTK9	1
PTMA	1
PTN	3
PTPN1	4
PTPN11	10
PTPN12	5
PTPN13	1
PTPN18	1
PTPN2	1
PTPN3	1
PTPN4	1
PTPN5	1
PTPN6	8
PTPN7	1
PTPRA	1
PTPRC	3
PTPRE	1
PTPRF	2
PTPRH	3
PTPRN	1
PTPRO	1
PTPRR	1
PTPRS	1
PTPRT	1
PTPRU	1
PTPRZ1	1
PVR	1
PXN	6
QARS	2
QKI	1
RAB37	1
RAB4A	1
RAB5A	1
RAB5B	1
RAB5C	1
RAB6A	2
RAB9A	1
RABAC1	3
RABEP1	1
RABEPK	1
RABGEF1	2
RABGGTA	1
RABGGTB	1
RAC1	4
RAC2	1
RAC3	1
RAD21	2
RAD23A	2
RAD23B	1
RAD51	1
RAD52	1
RAD9A	3
RAF1	6
RAI14	1
RAI17	1
RALA	2
RALBP1	1
RALGDS	1
RALY	1
RAN	5
RANBP2	2
RANBP3	1
RANBP9	3
RANGAP1	1
RAP1A	2
RAP1GDS1	2
RAP2A	1
RAPGEF1	2
RAPGEF5	1
RAPGEF6	1
RARA	3
RASA1	9
RASA2	1
RASA3	1
RASD2	1
RASGRP2	1
RASGRP4	1
RASIP1	1
RB1	15
RBBP4	2
RBBP7	2
RBBP8	1
RBL1	2
RBL2	4
RBM11	1
RBM4	1
RBM5	1
RBM9	1
RBMX	2
RBP1	2
RBPMS	3
RBPSUH	1
RBX1	3
RCC1	2
RCHY1	1
RCN3	1
RCOR1	1
RDX	1
REL	1
RELA	6
RELB	2
REM1	1
REN	2
REPS2	1
RET	3
RETN	1
REV1L	1
RFC2	1
RFC3	1
RFC5	3
RFX1	2
RFX3	1
RFX5	1
RFXANK	2
RGPD5	1
RGR	1
RGS12	1
RGS14	2
RGS19	1
RGS2	2
RGS3	1
RGS7	1
RHEB	1
RHOA	5
RHOC	1
RHOG	1
RHOQ	2
RIBC2	1
RIC8A	1
RIC8B	1
RIF1	2
RIMS1	2
RIN1	2
RIN2	1
RIPK1	2
RIPK2	2
RIPK3	1
RNASEL	1
RND1	1
RND2	1
RND3	2
RNF10	1
RNF11	5
RNF14	1
RNF168	1
RNF19	2
RNF2	1
RNF4	1
RNF7	3
RNUT1	1
RNUXA	1
ROBO1	1
ROCK2	1
RORA	1
ROS1	1
RPA2	3
RPGR	2
RPIA	1
RPL23A	1
RPL28	1
RPL5	1
RPL6	1
RPL7	1
RPL7A	1
RPL8	1
RPLP0	2
RPLP1	4
RPRC1	1
RPS2	1
RPS27A	2
RPS3A	1
RPS6	1
RPS6KA1	2
RPS6KA2	1
RPS6KA3	2
RPS6KA4	1
RPS6KB1	2
RPS6KC1	1
RPS7	1
RRAGC	1
RRAS2	1
RRM1	1
RRM2	1
RRN3	1
RSRC1	1
RSU1	1
RTN1	1
RTN3	2
RTN4	4
RUNX1	1
RUNX1T1	1
RUNX2	1
RUTBC1	1
RWDD1	1
RXRA	6
RXRB	2
RXRG	2
RYR1	1
RYR2	1
S100A13	1
S100A4	3
S100A8	1
SACM1L	1
SAFB	2
SAP30	4
SARS2	1
SART3	1
SATB1	2
SATB2	1
SCAMP2	1
SCAND1	2
SCEL	1
SCNN1G	1
SCYE1	1
SDC1	1
SDC4	1
SDCBP	2
SDCBP2	1
SDCCAG3	1
SEC23B	1
SEC63	1
SELE	2
SELENBP1	1
SEMA3A	1
SEMA3B	1
SEMA3C	1
SEMA3F	1
SEMA6A	1
SERBP1	1
[truncated: 559 more rows]
