# Supplementary material for: Linking Gene Expression and Functional Network Data in Human Heart Failure
Source: PLoS One. 2007 Dec 19;2(12):e1347. doi: 10.1371/journal.pone.0001347 (PMC2147076; doi:10.1371/journal.pone.0001347)
Supplement: Annex S2 — Significantly over-represented GO biological processes. (0.09 MB XLS) [file pone.0001347.s002.xls]

## Sheet: Superhubs
ID	Name	p-Value
7165	signal transduction	0.022395
7154	cell communication	0.022395
12501	programmed cell death	0.022395
16265	death	0.022395
8219	cell death	0.022395
6915	apoptosis	0.022395
2456	T cell mediated immunity	0.022395
2369	T cell cytokine production	0.022395
2709	regulation of T cell mediated immunity	0.022395
2724	regulation of T cell cytokine production	0.022395
2700	regulation of production of molecular mediator of immune response	0.022395
2706	regulation of lymphocyte mediated immunity	0.022395
2703	regulation of leukocyte mediated immunity	0.022395
2697	regulation of immune effector process	0.022395
2718	regulation of cytokine production during immune response	0.022395
2822	regulation of adaptive immune response (sensu Gnathostomata)	0.022395
2819	regulation of adaptive immune response	0.022395
30850	prostate gland development	0.022395
2711	positive regulation of T cell mediated immunity	0.022395
2726	positive regulation of T cell cytokine production	0.022395
2702	positive regulation of production of molecular mediator of immune response	0.022395
2708	positive regulation of lymphocyte mediated immunity	0.022395
2705	positive regulation of leukocyte mediated immunity	0.022395
2699	positive regulation of immune effector process	0.022395
2720	positive regulation of cytokine production during immune response	0.022395
2824	positive regulation of adaptive immune response (sensu Gnathostomata)	0.022395
2821	positive regulation of adaptive immune response	0.022395
48009	insulin-like growth factor receptor signaling pathway	0.022395
2367	cytokine production during immune response	0.022395
50896	response to stimulus	0.023322
12502	induction of programmed cell death	0.028239
6917	induction of apoptosis	0.028239
1819	positive regulation of cytokine production	0.028239
43119	positive regulation of physiological process	0.028271
1655	urogenital system development	0.028838
6951	response to heat	0.028838
6950	response to stress	0.030416
43068	positive regulation of programmed cell death	0.030416
43065	positive regulation of apoptosis	0.030416
1817	regulation of cytokine production	0.030416
48732	gland development	0.031632
60	protein import into nucleus, translocation	0.041214
2440	production of molecular mediator of immune response	0.041214
7250	activation of NF-kappaB-inducing kinase	0.041214
9266	response to temperature stimulus	0.042225
1666	response to hypoxia	0.042225
46209	nitric oxide metabolism	0.04315
6809	nitric oxide biosynthesis	0.04315
48518	positive regulation of biological process	0.044053
2449	lymphocyte mediated immunity	0.055017
2443	leukocyte mediated immunity	0.055017
2460	adaptive immune response (sensu Gnathostomata)	0.059917
2250	adaptive immune response	0.061111
2684	positive regulation of immune system process	0.064407
50778	positive regulation of immune response	0.064407
2252	immune effector process	0.065378
50791	regulation of physiological process	0.066166
43067	regulation of programmed cell death	0.066166
42981	regulation of apoptosis	0.066166
2682	regulation of immune system process	0.066166
50776	regulation of immune response	0.066166
32147	activation of protein kinase activity	0.067025
51240	positive regulation of organismal physiological process	0.06786
48731	system development	0.088366
6606	protein import into nucleus	0.090639
51170	nuclear import	0.090639
50789	regulation of biological process	0.094076
17038	protein import	0.094599
1816	cytokine production	0.094974
51242	positive regulation of cellular physiological process	0.10882
45860	positive regulation of protein kinase activity	0.11509
9628	response to abiotic stimulus	0.11519
51347	positive regulation of transferase activity	0.11671
51169	nuclear transport	0.12934
48522	positive regulation of cellular process	0.13543
6913	nucleocytoplasmic transport	0.13543
7169	transmembrane receptor protein tyrosine kinase signaling pathway	0.13992
51239	regulation of organismal physiological process	0.14953
6605	protein targeting	0.15135
7249	I-kappaB kinase/NF-kappaB cascade	0.15309
7166	cell surface receptor linked signal transduction	0.16565
43085	positive regulation of enzyme activity	0.16841
45859	regulation of protein kinase activity	0.17467
43549	regulation of kinase activity	0.17526
51338	regulation of transferase activity	0.17692
51244	regulation of cellular physiological process	0.18202
7167	enzyme linked receptor protein signaling pathway	0.18548
6886	intracellular protein transport	0.19607
15031	protein transport	0.20756
50794	regulation of cellular process	0.21589
6807	nitrogen compound metabolism	0.22669
6810	transport	0.22857
45184	establishment of protein localization	0.22857
16043	cell organization and biogenesis	0.23975
50790	regulation of catalytic activity	0.2408
8104	protein localization	0.2408
7582	physiological process	0.27362
7243	protein kinase cascade	0.27362
48856	anatomical structure development	0.28721
51234	establishment of localization	0.29418
46907	intracellular transport	0.29418
51649	establishment of cellular localization	0.29937
51179	localization	0.30028
51641	cellular localization	0.30183
8152	metabolism	0.30759
9987	cellular process	0.33319
6955	immune response	0.33331
50874	organismal physiological process	0.35714
7275	development	0.35714
8151	cellular physiological process	0.368
48513	organ development	0.37996
2376	immune system process	0.38214
9058	biosynthesis	0.4061
7242	intracellular signaling cascade	0.44149
51869	physiological response to stimulus	0.53072
3673	Gene_Ontology	1
8150	biological_process	1

## Sheet: Hubs
ID	Name	p-Value
7166	cell surface receptor linked signal transduction	0.00043744
7167	enzyme linked receptor protein signaling pathway	0.00043744
7165	signal transduction	0.00065178
8286	insulin receptor signaling pathway	0.0017152
7154	cell communication	0.0020198
6468	protein amino acid phosphorylation	0.007155
7169	transmembrane receptor protein tyrosine kinase signaling pathway	0.007155
9605	response to external stimulus	0.010945
9987	cellular process	0.015126
43412	biopolymer modification	0.015126
7242	intracellular signaling cascade	0.015126
6464	protein modification	0.015126
6950	response to stress	0.015126
16265	death	0.015126
8219	cell death	0.015126
6793	phosphorus metabolism	0.015126
6796	phosphate metabolism	0.015126
16310	phosphorylation	0.015126
42981	regulation of apoptosis	0.015126
43067	regulation of programmed cell death	0.015126
7264	small GTPase mediated signal transduction	0.015126
8629	induction of apoptosis by intracellular signals	0.015126
7229	integrin-mediated signaling pathway	0.015126
7569	cell aging	0.015126
7243	protein kinase cascade	0.019103
30036	actin cytoskeleton organization and biogenesis	0.019615
12501	programmed cell death	0.020033
6915	apoptosis	0.020033
2245	physiological response to wounding	0.020033
7265	Ras protein signal transduction	0.020033
8637	apoptotic mitochondrial changes	0.020094
44267	cellular protein metabolism	0.021826
9611	response to wounding	0.021826
19538	protein metabolism	0.021906
7172	signal complex formation	0.022779
51244	regulation of cellular physiological process	0.023957
44260	cellular macromolecule metabolism	0.023957
30029	actin filament-based process	0.024309
8630	DNA damage response, signal transduction resulting in induction of apoptosis	0.024803
16202	regulation of striated muscle development	0.024803
6916	anti-apoptosis	0.024943
16280	aging	0.028741
50794	regulation of cellular process	0.029801
51243	negative regulation of cellular physiological process	0.031161
51242	positive regulation of cellular physiological process	0.031161
48522	positive regulation of cellular process	0.032898
51262	protein tetramerization	0.036097
43118	negative regulation of physiological process	0.036893
43066	negative regulation of apoptosis	0.036893
7178	transmembrane receptor protein serine/threonine kinase signaling pathway	0.036893
43069	negative regulation of programmed cell death	0.038132
6996	organelle organization and biogenesis	0.039121
50791	regulation of physiological process	0.039626
48518	positive regulation of biological process	0.040428
48523	negative regulation of cellular process	0.041283
43119	positive regulation of physiological process	0.041283
7049	cell cycle	0.045061
8285	negative regulation of cell proliferation	0.045061
50789	regulation of biological process	0.045078
42127	regulation of cell proliferation	0.046672
6954	inflammatory response	0.046672
6894	Golgi to secretory vesicle transport	0.046672
50872	white fat cell differentiation	0.046672
32000	positive regulation of fatty acid beta-oxidation	0.046672
51095	regulation of helicase activity	0.046672
48535	lymph node development	0.046672
115	S-phase-specific transcription in mitotic cell cycle	0.046672
51097	negative regulation of helicase activity	0.046672
51290	protein heterotetramerization	0.046672
48008	platelet-derived growth factor receptor signaling pathway	0.046672
31998	regulation of fatty acid beta-oxidation	0.046672
51869	physiological response to stimulus	0.048032
74	regulation of progression through cell cycle	0.0488
51726	regulation of cell cycle	0.049718
8632	apoptotic program	0.05083
43170	macromolecule metabolism	0.050834
43283	biopolymer metabolism	0.050834
7010	cytoskeleton organization and biogenesis	0.050834
48519	negative regulation of biological process	0.053253
31325	positive regulation of cellular metabolism	0.063353
45449	regulation of transcription	0.071789
2376	immune system process	0.071789
8283	cell proliferation	0.071789
6350	transcription	0.07459
9893	positive regulation of metabolism	0.075165
8151	cellular physiological process	0.083868
50896	response to stimulus	0.083868
44237	cellular metabolism	0.088459
19219	regulation of nucleobase, nucleoside, nucleotide and nucleic acid metabolism	0.088459
42770	DNA damage response, signal transduction	0.088459
46320	regulation of fatty acid oxidation	0.088459
45923	positive regulation of fatty acid metabolism	0.088459
46321	positive regulation of fatty acid oxidation	0.088459
6632	regulation of fatty acid metabolism	0.088459
31323	regulation of cellular metabolism	0.091399
7582	physiological process	0.10473
50874	organismal physiological process	0.10473
6351	transcription, DNA-dependent	0.10473
32774	RNA biosynthesis	0.10637
44238	primary metabolism	0.11114
19222	regulation of metabolism	0.11114
7517	muscle development	0.11114
2520	immune system development	0.11114
48534	hemopoietic or lymphoid organ development	0.11114
7519	striated muscle development	0.11114
51259	protein oligomerization	0.11114
51291	protein heterooligomerization	0.11114
45834	positive regulation of lipid metabolism	0.1269
42829	physiological defense response	0.13939
45444	fat cell differentiation	0.13939
16043	cell organization and biogenesis	0.1415
8152	metabolism	0.15173
6355	regulation of transcription, DNA-dependent	0.18329
84	S phase of mitotic cell cycle	0.18834
51320	S phase	0.18834
48513	organ development	0.19436
51329	interphase of mitotic cell cycle	0.19436
51325	interphase	0.20096
6635	fatty acid beta-oxidation	0.20165
7275	development	0.21027
6952	defense response	0.21027
30154	cell differentiation	0.2122
6917	induction of apoptosis	0.21244
12502	induction of programmed cell death	0.21244
19216	regulation of lipid metabolism	0.21244
6366	transcription from RNA polymerase II promoter	0.24255
6631	fatty acid metabolism	0.24707
43065	positive regulation of apoptosis	0.25262
6892	post-Golgi vesicle-mediated transport	0.25557
43068	positive regulation of programmed cell death	0.25558
16070	RNA metabolism	0.25627
6139	nucleobase, nucleoside, nucleotide and nucleic acid metabolism	0.26098
46903	secretion	0.26098
19395	fatty acid oxidation	0.26098
51234	establishment of localization	0.26478
51179	localization	0.27566
48856	anatomical structure development	0.3064
46907	intracellular transport	0.3153
45045	secretory pathway	0.3153
51649	establishment of cellular localization	0.32523
6461	protein complex assembly	0.33512
51641	cellular localization	0.33973
50790	regulation of catalytic activity	0.34048
6629	lipid metabolism	0.37234
6357	regulation of transcription from RNA polymerase II promoter	0.38559
43086	negative regulation of enzyme activity	0.39906
278	mitotic cell cycle	0.40974
6974	response to DNA damage stimulus	0.42425
48193	Golgi vesicle transport	0.4243
9719	response to endogenous stimulus	0.47476
19752	carboxylic acid metabolism	0.57868
6082	organic acid metabolism	0.58066
16192	vesicle-mediated transport	0.58808
44255	cellular lipid metabolism	0.66771
6810	transport	0.71912
8150	biological_process	1
3673	Gene_Ontology	1

## Sheet: PA
ID	Name	p-Value
50789	regulation of biological process	1.2872e-47
50794	regulation of cellular process	2.4692e-41
50791	regulation of physiological process	9.8079e-41
7165	signal transduction	4.746e-39
51244	regulation of cellular physiological process	6.8504e-39
7154	cell communication	1.6674e-31
48518	positive regulation of biological process	1.0454e-27
6915	apoptosis	2.875e-24
12501	programmed cell death	5.8269e-24
9987	cellular process	7.8747e-24
7242	intracellular signaling cascade	1.1848e-23
8219	cell death	1.325e-23
16265	death	1.325e-23
48522	positive regulation of cellular process	1.3811e-22
43119	positive regulation of physiological process	4.5578e-22
42981	regulation of apoptosis	9.409e-22
51242	positive regulation of cellular physiological process	1.569e-21
43067	regulation of programmed cell death	2.7653e-21
48519	negative regulation of biological process	5.3783e-21
7243	protein kinase cascade	5.6177e-20
48523	negative regulation of cellular process	8.8298e-18
43118	negative regulation of physiological process	8.8298e-18
51243	negative regulation of cellular physiological process	1.1738e-17
19222	regulation of metabolism	3.56e-17
6350	transcription	1.2807e-16
31323	regulation of cellular metabolism	9.443e-16
7167	enzyme linked receptor protein signaling pathway	1.1024e-15
43283	biopolymer metabolism	3.5893e-15
43170	macromolecule metabolism	2.6002e-14
6468	protein amino acid phosphorylation	4.837e-14
19219	regulation of nucleobase, nucleoside, nucleotide and nucleic acid metabolism	7.4658e-14
8151	cellular physiological process	2.0065e-13
7166	cell surface receptor linked signal transduction	2.9693e-13
45449	regulation of transcription	5.9565e-13
6366	transcription from RNA polymerase II promoter	6.6989e-13
6916	anti-apoptosis	3.5102e-12
16310	phosphorylation	9.0985e-12
6139	nucleobase, nucleoside, nucleotide and nucleic acid metabolism	2.4151e-11
7169	transmembrane receptor protein tyrosine kinase signaling pathway	1.6908e-10
43066	negative regulation of apoptosis	1.8061e-10
43069	negative regulation of programmed cell death	3.3411e-10
43065	positive regulation of apoptosis	4.1177e-10
30518	steroid hormone receptor signaling pathway	4.3839e-10
50790	regulation of catalytic activity	4.6118e-10
6796	phosphate metabolism	4.8816e-10
6793	phosphorus metabolism	4.8816e-10
6351	transcription, DNA-dependent	4.9996e-10
43068	positive regulation of programmed cell death	6.3371e-10
32774	RNA biosynthesis	6.8224e-10
51726	regulation of cell cycle	1.534e-09
30522	intracellular receptor-mediated signaling pathway	1.534e-09
30521	androgen receptor signaling pathway	1.534e-09
19538	protein metabolism	1.8619e-09
7049	cell cycle	2.008e-09
6917	induction of apoptosis	2.1138e-09
74	regulation of progression through cell cycle	2.3307e-09
12502	induction of programmed cell death	2.7323e-09
44238	primary metabolism	3.701e-09
165	MAPKKK cascade	4.4139e-09
7259	JAK-STAT cascade	5.8335e-09
43549	regulation of kinase activity	6.3744e-09
6464	protein modification	1.0936e-08
51338	regulation of transferase activity	1.4431e-08
43412	biopolymer modification	2.2009e-08
45859	regulation of protein kinase activity	3.4625e-08
9893	positive regulation of metabolism	1.5397e-07
16070	RNA metabolism	1.565e-07
44260	cellular macromolecule metabolism	1.7298e-07
44267	cellular protein metabolism	2.1101e-07
6950	response to stress	2.1101e-07
16043	cell organization and biogenesis	2.2403e-07
45935	positive regulation of nucleobase, nucleoside, nucleotide and nucleic acid metabolism	2.3625e-07
43085	positive regulation of enzyme activity	4.1493e-07
6355	regulation of transcription, DNA-dependent	6.1806e-07
43405	regulation of MAPK activity	6.2101e-07
8152	metabolism	9.3949e-07
9966	regulation of signal transduction	9.3949e-07
45941	positive regulation of transcription	9.4587e-07
7178	transmembrane receptor protein serine/threonine kinase signaling pathway	9.914e-07
31325	positive regulation of cellular metabolism	1.2793e-06
44237	cellular metabolism	2.0198e-06
7582	physiological process	2.838e-06
6357	regulation of transcription from RNA polymerase II promoter	2.838e-06
8283	cell proliferation	6.5351e-06
45893	positive regulation of transcription, DNA-dependent	1.1493e-05
6606	protein import into nucleus	1.188e-05
42127	regulation of cell proliferation	1.3177e-05
45860	positive regulation of protein kinase activity	1.3177e-05
8632	apoptotic program	1.3177e-05
51170	nuclear import	1.6985e-05
6886	intracellular protein transport	2.3753e-05
51347	positive regulation of transferase activity	3.1862e-05
7179	transforming growth factor beta receptor signaling pathway	4.2387e-05
15031	protein transport	4.4835e-05
9892	negative regulation of metabolism	5.1879e-05
51169	nuclear transport	5.1879e-05
9611	response to wounding	5.2249e-05
7249	I-kappaB kinase/NF-kappaB cascade	5.9307e-05
17038	protein import	6.8347e-05
8284	positive regulation of cell proliferation	9.9601e-05
31324	negative regulation of cellular metabolism	0.0001125
51246	regulation of protein metabolism	0.00014038
43406	positive regulation of MAPK activity	0.00015433
7254	JNK cascade	0.00020306
6996	organelle organization and biogenesis	0.00020329
6259	DNA metabolism	0.0002044
6913	nucleocytoplasmic transport	0.00021493
31098	stress-activated protein kinase signaling pathway	0.00028289
6605	protein targeting	0.00032107
2245	physiological response to wounding	0.00033739
7010	cytoskeleton organization and biogenesis	0.00043646
48513	organ development	0.00046283
187	activation of MAPK activity	0.00054041
16481	negative regulation of transcription	0.00058933
45184	establishment of protein localization	0.00064236
51325	interphase	0.00069742
7596	blood coagulation	0.00073273
60	protein import into nucleus, translocation	0.00074558
50817	coagulation	0.0009646
51348	negative regulation of transferase activity	0.00098917
6469	negative regulation of protein kinase activity	0.00098917
30029	actin filament-based process	0.0011111
51329	interphase of mitotic cell cycle	0.0011759
7599	hemostasis	0.0011759
50852	T cell receptor signaling pathway	0.0013225
45934	negative regulation of nucleobase, nucleoside, nucleotide and nucleic acid metabolism	0.0013312
46907	intracellular transport	0.0015752
43086	negative regulation of enzyme activity	0.0016829
30036	actin cytoskeleton organization and biogenesis	0.0016961
45786	negative regulation of progression through cell cycle	0.0017322
43122	regulation of I-kappaB kinase/NF-kappaB cascade	0.0017502
50896	response to stimulus	0.0017638
8624	induction of apoptosis by extracellular signals	0.0017638
51128	regulation of cell organization and biogenesis	0.0019746
278	mitotic cell cycle	0.002112
43123	positive regulation of I-kappaB kinase/NF-kappaB cascade	0.0025548
19058	viral infectious cycle	0.0025548
9605	response to external stimulus	0.0026092
6928	cell motility	0.0027076
40011	locomotion	0.0027076
51674	localization of cell	0.0027076
18108	peptidyl-tyrosine phosphorylation	0.0027198
42060	wound healing	0.0027955
6454	translational initiation	0.0027955
6461	protein complex assembly	0.0029598
7275	development	0.0030077
2253	activation of immune response	0.0032862
7050	cell cycle arrest	0.0033489
8104	protein localization	0.0035422
31589	cell-substrate adhesion	0.0036686
7160	cell-matrix adhesion	0.0036686
51649	establishment of cellular localization	0.0038185
50878	regulation of body fluids	0.0038185
7173	epidermal growth factor receptor signaling pathway	0.0038185
6919	caspase activation	0.0038593
9887	organ morphogenesis	0.0039664
32446	protein modification by small protein conjugation	0.0042658
51090	regulation of transcription factor activity	0.0042658
43506	regulation of JNK activity	0.0042658
42991	transcription factor import into nucleus	0.0042658
42990	regulation of transcription factor import into nucleus	0.0042658
9967	positive regulation of signal transduction	0.0043067
7260	tyrosine phosphorylation of STAT protein	0.0045989
30099	myeloid cell differentiation	0.0046129
43037	translation	0.0053502
18212	peptidyl-tyrosine modification	0.0054274
43281	regulation of caspase activity	0.0061663
51641	cellular localization	0.0063123
43550	regulation of lipid kinase activity	0.0063123
42306	regulation of protein import into nucleus	0.0069367
50900	leukocyte migration	0.0069367
6512	ubiquitin cycle	0.0077515
50851	antigen receptor-mediated signaling pathway	0.0077622
43507	positive regulation of JNK activity	0.0077622
2757	immune response-activating signal transduction	0.0077622
2764	immune response-regulating signal transduction	0.0077622
2768	immune response-regulating cell surface receptor signaling pathway	0.0077622
7257	activation of JNK activity	0.0077622
2429	immune response-activating cell surface receptor signaling pathway	0.0077622
30154	cell differentiation	0.0082671
8286	insulin receptor signaling pathway	0.0084584
9653	morphogenesis	0.0084614
6281	DNA repair	0.0094896
82	G1/S transition of mitotic cell cycle	0.0095938
45944	positive regulation of transcription from RNA polymerase II promoter	0.0097102
43407	negative regulation of MAPK activity	0.010467
45595	regulation of cell differentiation	0.010741
30097	hemopoiesis	0.012364
51248	negative regulation of protein metabolism	0.012377
2520	immune system development	0.012594
51092	activation of NF-kappaB transcription factor	0.012594
9968	negative regulation of signal transduction	0.013829
43280	positive regulation of caspase activity	0.013829
48856	anatomical structure development	0.014085
48534	hemopoietic or lymphoid organ development	0.014085
16567	protein ubiquitination	0.01417
7001	chromosome organization and biogenesis (sensu Eukaryota)	0.014317
50793	regulation of development	0.014342
48041	focal adhesion formation	0.015146
42994	cytoplasmic sequestering of transcription factor	0.015146
6325	establishment and/or maintenance of chromatin architecture	0.017117
46822	regulation of nucleocytoplasmic transport	0.017117
188	inactivation of MAPK activity	0.019366
16032	viral life cycle	0.020481
6323	DNA packaging	0.021765
7229	integrin-mediated signaling pathway	0.022161
51223	regulation of protein transport	0.022161
51051	negative regulation of transport	0.022161
8634	negative regulation of survival gene product activity	0.022161
7253	cytoplasmic sequestering of NF-kappaB	0.022161
185	activation of MAPKKK activity	0.022161
51052	regulation of DNA metabolism	0.022509
7043	intercellular junction assembly	0.023027
6446	regulation of translational initiation	0.023044
42325	regulation of phosphorylation	0.023044
51251	positive regulation of lymphocyte activation	0.023044
6954	inflammatory response	0.023131
51235	maintenance of localization	0.023131
6367	transcription initiation from RNA polymerase II promoter	0.023131
6509	membrane protein ectodomain proteolysis	0.025761
42348	NF-kappaB import into nucleus	0.025761
42308	negative regulation of protein import into nucleus	0.025761
51220	cytoplasmic sequestering of protein	0.025761
42992	negative regulation of transcription factor import into nucleus	0.025761
42345	regulation of NF-kappaB import into nucleus	0.025761
9719	response to endogenous stimulus	0.025855
1775	cell activation	0.026411
45637	regulation of myeloid cell differentiation	0.026411
45884	regulation of survival gene product activity	0.026411
30593	neutrophil chemotaxis	0.026411
43433	negative regulation of transcription factor activity	0.026411
16575	histone deacetylation	0.026411
51345	positive regulation of hydrolase activity	0.026804
51239	regulation of organismal physiological process	0.028934
1867	complement activation, lectin pathway	0.028934
42593	glucose homeostasis	0.028934
1953	negative regulation of cell-matrix adhesion	0.028934
1952	regulation of cell-matrix adhesion	0.028934
7262	STAT protein nuclear translocation	0.028934
16570	histone modification	0.028967
8154	actin polymerization and/or depolymerization	0.028967
18193	peptidyl-amino acid modification	0.03025
51276	chromosome organization and biogenesis	0.030323
8064	regulation of actin polymerization and/or depolymerization	0.032708
16477	cell migration	0.037508
6974	response to DNA damage stimulus	0.038621
8285	negative regulation of cell proliferation	0.038621
16569	covalent chromatin modification	0.038621
19079	viral genome replication	0.038621
1932	regulation of protein amino acid phosphorylation	0.038621
16568	chromatin modification	0.04003
46823	negative regulation of nucleocytoplasmic transport	0.04003
51249	regulation of lymphocyte activation	0.040693
6352	transcription initiation	0.043925
51174	regulation of phosphorus metabolism	0.043925
19220	regulation of phosphate metabolism	0.043925
50863	regulation of T cell activation	0.046836
2684	positive regulation of immune system process	0.046836
50778	positive regulation of immune response	0.046836
30595	leukocyte chemotaxis	0.046836
48675	axon extension	0.046836
51130	positive regulation of cell organization and biogenesis	0.046836
42347	negative regulation of NF-kappaB import into nucleus	0.046836
6521	regulation of amino acid metabolism	0.050245
32147	activation of protein kinase activity	0.053551
50776	regulation of immune response	0.053551
2682	regulation of immune system process	0.053551
51224	negative regulation of protein transport	0.06041
51336	regulation of hydrolase activity	0.061259
2376	immune system process	0.064879
45216	intercellular junction assembly and maintenance	0.066381
30832	regulation of actin filament length	0.066381
51091	positive regulation of transcription factor activity	0.067182
6445	regulation of translation	0.072045
6476	protein amino acid deacetylation	0.075193
7155	cell adhesion	0.077788
51240	positive regulation of organismal physiological process	0.080245
45321	leukocyte activation	0.080923
9889	regulation of biosynthesis	0.093599
51049	regulation of transport	0.093828
7148	cell morphogenesis	0.10039
45185	maintenance of protein localization	0.11196
31326	regulation of cellular biosynthesis	0.15693
6952	defense response	0.17058
30155	regulation of cell adhesion	0.19886
46649	lymphocyte activation	0.22633
42829	physiological defense response	0.23407
6508	proteolysis	0.23407
2252	immune effector process	0.2676
42221	response to chemical stimulus	0.27874
6417	regulation of protein biosynthesis	0.29322
42110	T cell activation	0.30298
42330	taxis	0.33453
6935	chemotaxis	0.33453
30030	cell projection organization and biogenesis	0.36909
2541	activation of plasma proteins during acute inflammatory response	0.36909
6956	complement activation	0.36909
7626	locomotory behavior	0.37418
6955	immune response	0.39299
7610	behavior	0.42167
48468	cell development	0.42167
7028	cytoplasm organization and biogenesis	0.49585
31175	neurite development	0.50632
904	cellular morphogenesis during differentiation	0.52013
48666	neuron development	0.57554
42592	homeostasis	0.59217
22008	neurogenesis	0.59879
30182	neuron differentiation	0.59879
48858	cell projection morphogenesis	0.59879
48812	neurite morphogenesis	0.59879
48667	neuron morphogenesis during differentiation	0.59879
2526	acute inflammatory response	0.59879
51869	physiological response to stimulus	0.60155
7409	axonogenesis	0.64562
50874	organismal physiological process	0.6641
51234	establishment of localization	0.66801
51179	localization	0.6768
48699	generation of neurons	0.68188
6959	humoral immune response	0.72459
48731	system development	0.77171
45087	innate immune response	0.78464
6520	amino acid metabolism	0.83006
7399	nervous system development	0.87628
6519	amino acid and derivative metabolism	0.92135
6810	transport	0.95658
19752	carboxylic acid metabolism	0.99713
6416	protein biosynthesis	0.99907
3673	Gene_Ontology	1
8150	biological_process	1
9058	biosynthesis	1
44249	cellular biosynthesis	1
9059	macromolecule biosynthesis	1
6082	organic acid metabolism	1
6807	nitrogen compound metabolism	1
9308	amine metabolism	1

## Sheet: PB
ID	Name	p-Value
7154	cell communication	4.9081e-10
9987	cellular process	5.7358e-10
7165	signal transduction	8.3025e-09
50789	regulation of biological process	3.3626e-08
50794	regulation of cellular process	1.5762e-06
7166	cell surface receptor linked signal transduction	5.3176e-06
43283	biopolymer metabolism	9.2765e-06
48518	positive regulation of biological process	1.0716e-05
48522	positive regulation of cellular process	1.2912e-05
51244	regulation of cellular physiological process	2.6091e-05
50791	regulation of physiological process	4.1064e-05
51242	positive regulation of cellular physiological process	0.00013265
43119	positive regulation of physiological process	0.00023328
43170	macromolecule metabolism	0.00028233
46631	alpha-beta T cell activation	0.00035663
16071	mRNA metabolism	0.00075009
8151	cellular physiological process	0.00076571
6139	nucleobase, nucleoside, nucleotide and nucleic acid metabolism	0.00076571
50790	regulation of catalytic activity	0.00079495
6397	mRNA processing	0.00079495
7242	intracellular signaling cascade	0.00096941
45859	regulation of protein kinase activity	0.0014204
7267	cell-cell signaling	0.0014721
43549	regulation of kinase activity	0.0018688
16070	RNA metabolism	0.0023679
7169	transmembrane receptor protein tyrosine kinase signaling pathway	0.0023679
51338	regulation of transferase activity	0.0027133
6395	RNA splicing	0.0027133
7167	enzyme linked receptor protein signaling pathway	0.0028429
8283	cell proliferation	0.002855
6394	RNA processing	0.002855
43085	positive regulation of enzyme activity	0.002855
377	RNA splicing, via transesterification reactions with bulged adenosine as nucleophile	0.0030092
398	nuclear mRNA splicing, via spliceosome	0.0030092
375	RNA splicing, via transesterification reactions	0.0030092
9966	regulation of signal transduction	0.0042327
7582	physiological process	0.0049891
9889	regulation of biosynthesis	0.0054083
31326	regulation of cellular biosynthesis	0.0054083
7186	G-protein coupled receptor protein signaling pathway	0.0082732
48519	negative regulation of biological process	0.010312
31325	positive regulation of cellular metabolism	0.010312
45941	positive regulation of transcription	0.010312
9893	positive regulation of metabolism	0.011384
45935	positive regulation of nucleobase, nucleoside, nucleotide and nucleic acid metabolism	0.013557
245	spliceosome assembly	0.015147
42127	regulation of cell proliferation	0.01521
44238	primary metabolism	0.015502
278	mitotic cell cycle	0.015502
6417	regulation of protein biosynthesis	0.015502
7205	protein kinase C activation	0.015502
2366	leukocyte activation during immune response	0.015502
6312	mitotic recombination	0.015502
2286	T cell activation during immune response	0.015502
2292	T cell differentiation during immune response	0.015502
2285	lymphocyte activation during immune response	0.015502
42093	T-helper cell differentiation	0.015502
2263	cell activation during immune response	0.015502
2293	alpha-beta T cell differentiation during immune response	0.015502
46632	alpha-beta T cell differentiation	0.015502
2294	CD4-positive, alpha-beta T cell differentiation during immune response	0.015502
43367	CD4-positive, alpha beta T cell differentiation	0.015502
48523	negative regulation of cellular process	0.01555
45860	positive regulation of protein kinase activity	0.017124
31324	negative regulation of cellular metabolism	0.019233
7067	mitosis	0.019233
16043	cell organization and biogenesis	0.022629
42088	T-helper 1 type immune response	0.023048
7049	cell cycle	0.023889
51246	regulation of protein metabolism	0.023889
32147	activation of protein kinase activity	0.023889
6304	DNA modification	0.023889
87	M phase of mitotic cell cycle	0.024471
9892	negative regulation of metabolism	0.024671
51243	negative regulation of cellular physiological process	0.025377
45934	negative regulation of nucleobase, nucleoside, nucleotide and nucleic acid metabolism	0.025987
51347	positive regulation of transferase activity	0.025987
8277	regulation of G-protein coupled receptor protein signaling pathway	0.026136
31323	regulation of cellular metabolism	0.027775
7088	regulation of mitosis	0.027775
19222	regulation of metabolism	0.03054
7163	establishment and/or maintenance of cell polarity	0.032723
7093	mitotic checkpoint	0.032919
6259	DNA metabolism	0.033923
8284	positive regulation of cell proliferation	0.033923
46330	positive regulation of JNK cascade	0.03407
6470	protein amino acid dephosphorylation	0.034966
1816	cytokine production	0.038916
7001	chromosome organization and biogenesis (sensu Eukaryota)	0.040231
43118	negative regulation of physiological process	0.040935
19538	protein metabolism	0.045542
19932	second-messenger-mediated signaling	0.052112
51276	chromosome organization and biogenesis	0.053376
44237	cellular metabolism	0.05503
16311	dephosphorylation	0.05503
6350	transcription	0.060747
279	M phase	0.064432
42110	T cell activation	0.066651
48856	anatomical structure development	0.067277
9967	positive regulation of signal transduction	0.076241
165	MAPKKK cascade	0.076241
6996	organelle organization and biogenesis	0.083415
42112	T cell differentiation	0.083415
50874	organismal physiological process	0.085733
19219	regulation of nucleobase, nucleoside, nucleotide and nucleic acid metabolism	0.089287
7243	protein kinase cascade	0.092404
48513	organ development	0.10708
48015	phosphoinositide-mediated signaling	0.11669
8152	metabolism	0.12258
7275	development	0.12539
6461	protein complex assembly	0.13027
7200	G-protein signaling, coupled to IP3 second messenger (phospholipase C activating)	0.14549
2460	adaptive immune response (sensu Gnathostomata)	0.1534
74	regulation of progression through cell cycle	0.16174
51726	regulation of cell cycle	0.17906
2250	adaptive immune response	0.1834
7148	cell morphogenesis	0.1883
44260	cellular macromolecule metabolism	0.20006
44267	cellular protein metabolism	0.20006
45321	leukocyte activation	0.20006
46328	regulation of JNK cascade	0.21902
43412	biopolymer modification	0.22325
7254	JNK cascade	0.22325
46649	lymphocyte activation	0.23032
31098	stress-activated protein kinase signaling pathway	0.24787
6955	immune response	0.26955
45449	regulation of transcription	0.30678
9653	morphogenesis	0.30705
6464	protein modification	0.33171
6793	phosphorus metabolism	0.33171
6796	phosphate metabolism	0.33171
1775	cell activation	0.34798
46650	lymphocyte differentiation	0.3687
2376	immune system process	0.40739
6416	protein biosynthesis	0.41333
30154	cell differentiation	0.41333
30097	hemopoiesis	0.41333
48534	hemopoietic or lymphoid organ development	0.41333
2521	leukocyte differentiation	0.41333
75	cell cycle checkpoint	0.41333
2520	immune system development	0.42124
6310	DNA recombination	0.42124
9059	macromolecule biosynthesis	0.59723
51869	physiological response to stimulus	0.63773
44249	cellular biosynthesis	0.68445
9058	biosynthesis	0.77258
3673	Gene_Ontology	1
8150	biological_process	1
